# Supplementary material for: Identification of metastasis driver genes by massive parallel sequencing of successive steps of breast cancer progression
Source: PLoS One. 2018 Jan 2;13(1):e0189887. doi: 10.1371/journal.pone.0189887 (PMC5749725; doi:10.1371/journal.pone.0189887)
Supplement: S1 Table — (XLSX) [file pone.0189887.s001.xlsx]

## Sheet: Ark1
S1 Table. Exome sequencing data.
Sample ID	Reads	Raw yield GB	Yield > Q30 GB	% duplicate reads	On target %	Mean quality score	Mean coverage
4 normal FFPE	137998082	13.9	12.7	30.2	49	35	76.3
4 primary tumor region 1	202241820	20.4	17.5	35.2	42	34	89.1
4 primary tumor region 2	214612358	21.69	18.45	37.6	40.8	34	89
4 axillary LN metastasis	228636662	23.1	19.7	37.7	41	34	95.3
4 asynchronous metastasis	182965674	18.5	15.9	36.2	42	34	79.4
8 normal FFPE	265430620	26.8	24.8	30.5	50	36	148.6
8 DCIS 1	243928670	24.6	20.9	40.8	42	34	98.7
8 DCIS 2	215827498	21.8	18.4	38.1	41	34	89.2
8 primary tumor (FFPE)	157726216	15.9	14.5	39.2	48	35	74.2
8 axillary LN metastastasis	214122460	21.6	18.4	39.3	42	34	89.8
8 asynchronous metastasis	268675802	27.1	23	41.8	44	34	110.7
11 normal FFPE	140623584	14.2	13	40.2	48	35	64.9
11 primary tumor	184097102	18.5	15.6	41.4	41	34	72.2
11 axillary LN metastasis	216085566	21.8	18.3	44.5	41	34	79.8
11 asynchronous metastasis	183796550	18.6	15.7	44.2	44	34	72.8
15 normal FFPE	141189470	14.2	13.1	55.1	48	35	49.5
15 primary tumor	220176516	22.2	18.7	48.6	40	34	73.9
15 axillary LN metastasis	409339406	41.3	34.3	44.6	42	33	155.3
15 asynchronous metastasis	250377642	25.3	21.5	51.5	43	34	84.3
046 normal FFPE	25544032	2.5	2.3	41.4	48	35	11.5
046 DCIS	161940808	16.4	13.4	40.8	42	33	65.5
046 primary	174537472	17.6	14.3	39.8	40	33	68.9
046 axillary LN metastasis	190894534	19.3	15.7	40.9	41	33	75.3
123 normal FFPE	147519622	14.9	12.8	61.2	48	34	45
123 DCIS	193871748	19.6	16.5	44.4	43	34	74.8
123 primary tumor	224591476	22.6	19.3	48.4	44	34	83.4
123 axillary LN metastasis	246589864	24.9	20.9	48.2	44	34	91.7
