# Supplementary material for: Identification of metastasis driver genes by massive parallel sequencing of successive steps of breast cancer progression
Source: PLoS One. 2018 Jan 2;13(1):e0189887. doi: 10.1371/journal.pone.0189887 (PMC5749725; doi:10.1371/journal.pone.0189887)
Supplement: S2 Table — (XLSX) [file pone.0189887.s002.xlsx]

## Sheet: Ark1
S2 Table. Mean coverage of validated positions.
Sample ID	Mean coverage in validated positions
4 normal (FFPE)	392 x
4 primary tumor 1	472 x
4 primary tumor 2	447 x
4 axillary lymph node metastasis	443 x
4 asynchronous metastasis	432 x
8 normal (FFPE)	395 x
8 DCIS 1	434 x
8 DCIS 2	411 x
8 primary tumor	530 x
8 axillary lymph node metastasis	469 x
8 asynchronous metastasis	398 x
11 normal (FFPE)	314 x
11 primary tumor	574 x
11 axillary lymph node metastasis	551 x
11 asynchronous metastasis	574 x
15 normal (FFPE)	221 x
15 primary tumor	516 x
15 asynchronous metastasis	444 x
046 normal (FFPE)	400 x
046 DCIS	628 x
046 primary tumor	579 x
046 axillary lymph node metastasis	591 x
123 normal (FFPE)	472 x
123 DCIS	501 x
123 primary tumor	451 x
123 axillary lymph node metastasis	472 x
