# Supplementary material for: Identification of metastasis driver genes by massive parallel sequencing of successive steps of breast cancer progression
Source: PLoS One. 2018 Jan 2;13(1):e0189887. doi: 10.1371/journal.pone.0189887 (PMC5749725; doi:10.1371/journal.pone.0189887)
Supplement: S9 Table — (XLSX) [file pone.0189887.s009.xlsx]

## Sheet: Ark1
S9 Table. Calculations of number of driver mutations within the studied primary tumors.
PT ID 4			PT ID 15
Number of Synonymous mutations	47		Number of Synonymous mutations	13
Number of non-synonymous mutations	177		Number of non-synonymous mutations	29
Expected number of non-synonymous mutations	94		Expected number of non-synonymous mutations	26
Number of driver mutations	83		Number of driver mutations	3
PT ID 8			PT ID 46
Number of Synonymous mutations	16		Number of Synonymous mutations	95
Number of non-synonymous mutations	48		Number of non-synonymous mutations	335
Expected number of non-synonymous mutations	32		Expected number of non-synonymous mutations	190
Number of driver mutations	16		Number of driver mutations	145
PT ID 11			PT ID 123
Number of Synonymous mutations	42		Number of Synonymous mutations	21
Number of non-synonymous mutations	117		Number of non-synonymous mutations	65
Expected number of non-synonymous mutations	84		Expected number of non-synonymous mutations	42
Number of driver mutations	33		Number of driver mutations	23
