# Supplementary material for: Identification of metastasis driver genes by massive parallel sequencing of successive steps of breast cancer progression
Source: PLoS One. 2018 Jan 2;13(1):e0189887. doi: 10.1371/journal.pone.0189887 (PMC5749725; doi:10.1371/journal.pone.0189887)
Supplement: S10 Table — (XLSX) [file pone.0189887.s010.xlsx]

## Sheet: Ark1
S10 Table. Genes included in Categories 1, 2 and 3, divided into the patients in which they are mutated
Categories
1		2		3
Genes affected by mutations in only DCIS and primary tumors		Genes affected by mutations in both primary tumors and metastases		Genes affected by mutations exclusively in metastases		PT ID 4
WDR64		CTNNBIP1		SZT2
PLEKHH2		UBR4(NM_020765:exon15:c.1750+2T>A)		ROR1
WDR33		C1orf63		ACADM
ANKRD12		CLIC4		ST6GALNAC3
ZBED4		C1orf63		LAMB3(NM_001127641:exon11:c.1132+2T>G,NM_000228:exon11:c.1132+2T>G,NM_001017402:exon10:c.1132+2T>G)
KDM6A		SORT1		DUSP10
GPR112		GABPB2		AGT
CALCB		PGLYRP4		GCFC2
ZNF311		NPR1		ZAP70
FREM2		YY1AP1		SCN1A
FREM2		GON4L		UNC80
FREM2		CD1A		WDR52
ZNF234		ATF6		XRN1
PTPRH		F5		PAQR9
TGM6		F5		IL1RAP
		SEC16B		BRD8
		CEP350		KIAA0319
		LGR6		ABCA13
		CTSE		PLAG1
		RBM34		CYHR1
		RYR2		TRPM3
		OR2T2		CPXM2
		XDH(NM_000379:exon5:c.198-1G>T)		CABP4
		CDKL4		MYO7A
		REG3A(NM_138937:exon5:c.196-1G>T,NM_138938:exon4:c.196-1G>T,NM_002580:exon5:c.196-1G>T)		SCNN1A
		ATOH8		GUCY2C
		AFF3		KRT76
		DNAJC10		ISLR2
		MFSD6		CREBBP
		GTF3C3		CDH5
		INO80D		BCL6B
		GIGYF2		GSDMA
		ATP2B2		KIF18B
		SLC6A11		SLC14A1
		PRKAR2A		GTF2F1
		GUCA1C		NWD1
		CCDC80		MPV17L2
		GOLGB1		PSG3
		MCF2L2		PPP2R1A
		LSG1		VN1R2
		USP17L11,USP17L18,USP17L20		STAU1
		USP17L17		LTN1
		AFM		SBF1
		PCDH10		MAP3K15
		ZNF827		CXorf64
		MAP3K1		ZNF185(NM_007150:exon21:c.1971+2T>A,NM_001178107:exon21:c.1980+2T>A,NM_001178108:exon21:c.1974+2T>A,NM_001178110:exon19:c.1794+2T>A,NM_001178106:exon22:c.2067+2T>A,NM_001178109:exon20:c.1884+2T>A,NM_001178113:exon13:c.1308+2T>A,NM_001178115:exon7:c.885+2T>A)
		AP3B1
		KIF3A
		PCDHAC2
		PCDHGA1
		CAMK2A
		CAMK2A
		TRIM10
		VPS52
		BRPF3
		UBR2
		PAQR8
		SYNJ2
		VWDE(NM_001135924:exon15:c.3054+2T>C)
		NPC1L1
		FLNC
		NOS3
		DPP6
		SPAG11A
		LPL
		PTK2B
		ELP3
		NRG1
		CYP7B1
		LRP12
		ANGPT1
		UTP23
		FAM91A1
		CYP11B2
		NAPRT1
		MPDZ
		ARHGAP21
		ARHGAP21
		MYO3A
		WDFY4
		SLC18A3
		C10orf35
		CDH23
		TDRD1
		CCDC172
		C10orf120
		AHNAK
		HNRNPUL2
		CPT1A
		ENDOD1
		TTC12
		KMT2A
		C2CD2L
		CDON
		C1S
		COL2A1
		ITGA5(NM_002205:exon20:c.1915-1G>C)
		CAND1
		SLC41A2
		ACAD10
		BRCA2
		BRCA2
		KLHL33
		HECTD1
		ARHGAP5
		NFKBIA
		FAM179B
		C14orf182
		TXNDC16
		ANGEL1
		SPG21
		MAP2K1
		MAN2C1
		SCAPER
		NTRK3
		UNC45A
		SLCO3A1
		LRRK1
		CACNA1H
		PRSS41
		SLX4
		MVP
		DPEP3
		SPG7
		SLC25A11
		AIPL1
		ATAD5
		GPR179
		PLXDC1
		KRT12
		KRT34
		RNF213
		SLC35G4
		CEP192
		NPC1
		ASXL3
		PTPRS
		PKN1
		ATP4A
		ZNF383
		DYRK1B
		SHKBP1
		DHX34
		ZNF841
		STK4
		BCAS4
		CDH26
		URB1
		RUNX1
		ARSH
		KLHL15
		ZNF630
		OTUD5
		CCDC120
		CCDC160
		MAGEA1
		L1CAM
		GLYAT
		ARMC5
		ARMC5
		TBC1D3B
		LILRB3				PT ID 8
	1		2		3
CNTNAP5		TMEM57		NBAS
COLQ		HFM1		OTOF
ZNF619		S100A5		NCKAP5(NM_207481:exon19:c.1757-2A>G,NM_207363:exon21:c.5714-2A>G)
SCFD2		ASH1L		FAT4
MGAM		LRRC52		VCAN
PER1		EIF2D		C6orf52
ZNF627		HHIPL2		ARID1B
ZNF567		ACTG2		POTEA
RTDR1		LOXL3		ANKRD20A4
ATRX		NPAS2		PAPPA
		ANKRD28(NM_015199:exon10:c.907-2->C,NM_001195098:exon10:c.445-2->C,NM_001195099:exon8:c.445-2->C)		OR1K1
		DENND6A		LBX1
		MYLK		HN1L
		C3orf27		GSG1L
		ZBBX		NLK
		PCDHGA9		DOCK6
		GRK6		ZNFX1
		ZNF716		PRAF2
		CYP3A43		DACH2
		CNOT4
		XKR4
		SLCO5A1
		PLAA
		TLE4
		FKBP15
		MAN1B1
		WDFY4
		AGAP6
		CNTN5
		TMTC1
		OR9K2
		KIAA1033
		PITPNM2
		NYNRIN
		SMG6
		TP53
		SLC16A6
		FHOD3
		TMPRSS9
		KCNQ2
		BPIFC
		MOSPD2
		DRP2
		ZDHHC9
		MTM1
		TYRO3
		PCDHB2
		ZSCAN5A
		KRTAP9-7				PT ID 11
	1		2		3
MROH7		PRAMEF1		SPSB1
CHD1L		FBXO42		PRAMEF2
FCRL5		EPHA8		PRDM2
CD34		DNAJC6		IFI44L
SLC9A4		FPGT-TNNI3K,TNNI3K		GPATCH2
DDX18		TNFAIP8L2		KCNK1
TFCP2L1		DCST2		OR2M4
GCG		ARHGAP30		RSAD2
THAP4		PTPN14		HEATR5B
ATP13A5		SDE2		EHBP1
IL6ST		APOB		CTNNA2
CMYA5		APLF		XIRP2
ROS1		POLR1A		XIRP2
NKAIN2		RGPD3		XIRP2
SVOPL		LCT		UBR3
CDCA2		SF3B1		ITPR1
SNAPC3		FAM126B		CAND2
ZSWIM8		NBEAL1		ZNF197
HABP2		CD28		SEMA3F
RNF141		PIK3CA		TMPRSS7
ATXN2		MUC4		GABRG1
LNX2		MUC4		KIAA1211
ATP6V1D		MUC4		PTPN13
DNAJC17		MUC4		TSPAN5
NDUFAF1		MUC4		ADAD1
BLM		ENAM		LRBA
ZNF469		C4orf21		ZMAT2
ZNF469		FSTL5		PCDHA7
UNC45B		IL6ST		PCDHA9
PIEZO2		MAP1B		PCDHA12
MUC16		PCDHB16		JAKMIP2
EXOC3L2		PCDHB16		BAI3
GNAS		CPEB4		GPRC6A
TRMT2A		CLK4		SDK1
CERK		KLHL32		KCND2
NXF3		HINT3		CSPP1
TAZ		PHACTR2		UBR5
PCDHB5		HOXA4		PKHD1L1
PCLO		POU6F2		CNTRL
CYP17A1		DDC		CDH23
OR10A4		KLF14		GRAMD1B
GPR19		E2F5		VWF
DDX11		NXNL2		CSAD
KAT8		STAM		ZFC3H1
RNMT		NRP1		UBE3B
		DLG5		TEX30
		PKD2L1(NM_001253837:exon5:c.590+1G>A,NM_016112:exon5:c.731+1G>A)		TPSB2
		MICAL2		HS3ST3A1
		PCNXL3		UNK
		KIAA1731		UBE2O
		KIAA1731		USHBP1
		DYNC2H1		USHBP1
		KIF21A		USHBP1
		RPAP3		ZNF208
		WSCD2		PPFIA3
		TAOK3		LILRA1
		SPTB		U2AF2
		TLN2		ZNF667
		DNAAF1		FASTKD5
		TP53		PTGIS
		SUPT6H		PI4KA
		KRT28		ZNRF3
		CYB5A		APOL5(NM_030642:exon2:c.142+1G>A)
		ZGLP1		FLG
		ZNF382		POLR1E
		GDF5
		PHACTR3
		SON
		CBS
		MUC4
		DMXL2
	1		2		3		PT ID 15
GUK1		DMBX1		C15orf43
IWS1		C6orf201		DCC
FAT1		EEF1A1
C5orf58		DNAH11
FABP7		C8orf74
WDR5		SEC24C
UBE4A		POU2AF1(NM_006235:exon5:c.191-1->A)
ITGAD		VWF
H2BFM		CTDSP2
NRK		SLTM
AKR1D1		ALOX12B
ARNT2		CSH1
		LAMA1
		ZNF521
		SLC12A5
		SLMO2
		RRP7A
	1		2		3		PT ID 123
ZNF827		TSPAN1
RBM27		DR1
RPA4		FAM189B
DDR1		IFI16
		BIRC6
		APLF
		GGCX
		BCL2L11
		SCN9A
		KIAA2018
		FRAS1
		C4orf17
		C4orf21
		MARCH6
		C5orf42
		C5orf42
		DPCR1
		TNXB
		TAAR1
		CHST12
		ABCA13
		ABCA13
		ABCA13
		SGCE
		FZD3
		C8orf44-SGK3,SGK3
		FAM84B
		NXNL2
		SLC44A1
		KIAA1217
		PRCP
		WNK1
		NCAPD2
		MBD6
		PTPRQ
		NTS
		KIAA1033
		SUPT16H(NM_007192:exon5:c.331-1G>A)
		PPP2R3C
		SOS2
		TMX1
		MEGF11
		LRRK1
		ABCA3
		TCEB2
		INTS2
		DNAH17
		TJP3
		PCSK2
		ZGPAT
		LTN1
		FRMPD4
		MAOB
		MAGED2
		RLIM
		RBMX2
		ZC3HC1
		CHRM2
		ADAM9
		FOXD4L5
		SERPINA5
	1		2		3		PT ID 046
VPS13D		KCNAB2		TIAM2
GOLPH3L		MYOM3		TIAM2
CCT3		NASP		A2M
TMCC2		GLIS1		PHLDA1
EPRS		MYSM1		CYP4F3
SCN2A		FPGT		FCGBP
PPIG		ZNF326		TTN
TTN		NBPF10		TMPRSS11A
NEUROD1		FLG		CDH12
SAG		FLG2		DCC
OR6B2		ADAM15
CLASP2(NM_015097:exon20:c.1928-1G>C,NM_001207044:exon14:c.1226-1G>C)		OR10R2
CACNA1D		HSPA6
ADAMTS9		RC3H1
UBA5		FAM129A
TEC		TPR
ZFYVE16		ZBTB41
TAP2		HEATR1
COL9A1		ATAD2B
TTK		C2orf71
GRID2IP		ALK
THSD7A		PREPL
AKAP9		MCEE
KMT2E		MPHOSPH10
CCAR2		SMYD1
RP1		KANSL3
ARFGEF1		ANKRD36B
ZNF510		ANAPC1
TAF3		FOXD4L1
WDR96		CCNT2
POLD3		RIF1
OR10G8		NEB
SRPR		GPD2
PPHLN1		CYTIP
AVIL		TTN
FGD6		UNC80
POLR3B		UGT1A5
LECT1		UGT1A1
MFGE8		ROBO2
CES3		KIAA1407
C16orf70		UROC1
SAFB2		IGSF10
NOTCH3		LRRIQ4
SPTBN4		SPATA16
APOC4		PIK3CA
HIF3A		ACTL6A
CPT1C		TFRC
TFPT		TFRC
LENG9		CCDC96
NPEPL1		PPA2
FAM227A(NM_001013647:exon14:c.1127-1G>C)		COL25A1
MOV10L1(NM_018995:exon20:c.2628-1G>C,NM_001164104:exon20:c.2628-1G>C,NM_001164105:exon20:c.2568-1G>C,NM_001164106:exon2:c.9-1G>C)		JADE1
MID1		C4orf33
WNK3		MAB21L2
LPAR4		CDH9
PPP1R15B		TARS
AMER3		C7
MITF		MRPS30
LPHN3		NDUFS4
HELT		RAPGEF6
KLHL32		PCDHGA1
IGF2R		ARHGAP26
MORN5		FAT2
WDR37		SLIT3
AKR1C4		HIVEP1
NSUN6		EDN1
MKI67		NUP153
TRPC6		HIST1H1E
RAD52		HIST1H2BM
MAP1A		PPP1R18
ZFP30		TNXB
PRPF31		BRD2
NLRP7		B3GALT4
AMER1		DAXX
TCEAL1		MTCH1
		GLTSCR1L
		MUT
		GCLC
		DST
		BAI3
		KCNQ5
		KIAA1009
		HTR1E
		MDN1
		DSE
		PTPRK
		PTPRK
		EYA4
		AHI1
		BCLAF1
		MAP7
		MAP3K5
		ECT2L
		HECA
		TXLNB
		HIVEP2
		SHPRH
		ADGB
		SYNE1
		NOX3
		MAP3K4
		USP42
		CDCA7L
		NPSR1
		AKAP9
		SGCE
		CYP3A7,CYP3A7-CYP3AP1
		CTTNBP2
		PCM1
		PLAT
		PLAT
		TCEA1(NM_201437:exon4:c.170-1G>C,NM_006756:exon5:c.233-1G>C)
		ATAD2
		TATDN1
		MROH6
		NOL6
		TMEM2
		RC3H2
		LCN15
		C8G
		NELFB
		FBXO18
		VIM
		CACNB2
		MYO3A
		APBB1IP
		WAC
		WAC
		WAC
		ANKRD30A
		PRKG1
		BICC1
		CCDC6
		TET1
		ZDHHC16
		PTPRE
		CEND1
		SAAL1
		CCDC34
		OR4A47
		NUMA1
		PAAF1
		GDPD4
		DYNC2H1
		NPAT
		FKBP4
		SLC2A3
		MED21
		FGD4
		PDZRN4
		NELL2
		AMIGO2
		LRP1
		TSPAN31
		XPOT
		TRHDE
		ZDHHC17
		MGAT4C
		SLC41A2
		KIAA1033
		KNTC1
		DNAH10
		NOC4L
		POLE
		RFC3
		SPG20
		MRPS31
		EPSTI1
		NEK3
		MYCBP2
		UGGT2
		UGGT2
		ZIC2
		RTL1
		KNSTRN
		CYP19A1
		TLN2
		MAN2C1
		MEX3B
		ADAMTSL3(NM_207517:exon25:c.4157-1G>C)
		DET1
		UBN1
		FAM86A
		METTL22
		RSL1D1
		SLC6A2
		CDH8
		PRMT7
		FOXC2
		GAS8
		MYH8
		MAP2K4
		RNF112
		AKAP10
		SLC25A39
		GPATCH8
		CACNA1G
		AXIN2
		SDK2
		UBE2O
		FASN
		NDC80
		GREB1L
		ZSCAN30
		POLI
		REXO1
		ZNF554
		FBN3
		MYO1F
		ZNF812
		ZNF490
		ZNF682
		ZNF790
		WDR87
		RYR1
		GRIN2D
		RASIP1
		SIGLEC7
		PPP6R1
		CDS2
		TPX2
		RBL1
		ZNF831
		SON
		RUNX1
		RUNX1
		LCA5L
		PRDM15
		CCDC157
		MTFP1
		RFPL3
		APOBEC3F
		POLA1
		DMD
		RPGR
		OGT
		COL4A5
		KIAA1210
		SMARCA1
		AFF2
		F8
		PTCHD2
		GRIK3
		IL12RB2
		TRIM33
		YY1AP1
		PTPN14
		FOXN2
		FBXO48
		SLC4A5
		REV1
		UGT1A3
		TBC1D5
		LRIG1
		ACAD9
		SERPINI2
		DGKG
		EPHA5
		LRAT
		CCNH
		PCDHAC1
		GNPDA1
		C5orf46
		STK10
		UNC5A
		BRD2
		MYO6
		UBE3D
		ROS1
		C1GALT1
		PRPS1L1
		DNAH11
		PIK3CG
		WNT16
		PAX4
		OR2A5
		IMPAD1
		ABRA
		LY6D
		DCTN3
		OR13C5
		HDHD3
		DCLRE1C
		FAM171A1
		CTNNA3
		DMBT1
		RIC8A
		RIC8A
		FOLH1
		PATL1
		PDE2A
		PCF11
		DYRK4
		HIGD1C
		TFCP2
		DAZAP2
		LRP1
		UTP20
		BRCA2
		AHNAK2
		SHC4
		UNC13C
		TSC2
		METTL22
		ZNF646
		HYDIN
		TP53
		CHD3
		SARM1
		TTLL6
		EXOC7
		RHBDF2
		METTL23
		LOXHD1
		SMAD4
		ZNF461
		FCGBP
		LILRB5
		PEG3
		ACTR5
		STK4
		TPTE
		MAPK1
		PRAME
		DNAL4
		NFAM1
		SMC1B
		TLR7
		SPIN2B
		MSN
		HEPH
		FMR1NB
