# Supplementary material for: Identification of metastasis driver genes by massive parallel sequencing of successive steps of breast cancer progression
Source: PLoS One. 2018 Jan 2;13(1):e0189887. doi: 10.1371/journal.pone.0189887 (PMC5749725; doi:10.1371/journal.pone.0189887)
Supplement: S11 Table — Divided into the patients in which they are mutated. (XLSX) [file pone.0189887.s011.xlsx]

## Sheet: Ark1
S11 Table. Putative driver genes of malignant progression from Category 2, mutations shared between primary tumors and metastases. Divided into the patients in which they are mutated
The genes are affected by either stopgain, frameshift, splice site mutations or missense mutations categorized as putative drivers by the iCAGES software.
Category 2
Genes affected by mutations in both primary tumors and metastases				Genes labeled in green are not iCAGES drivers - but are present in the KEGG cancer pathway gene set or COSMIC cancer gene census list
	PT ID 4
CTNNBIP1
UBR4(NM_020765:exon15:c.1750+2T>A)
C1orf63
YY1AP1
SEC16B
LGR6
CTSE
OR2T2
XDH(NM_000379:exon5:c.198-1G>T)
REG3A(NM_138937:exon5:c.196-1G>T,NM_138938:exon4:c.196-1G>T,NM_002580:exon5:c.196-1G>T)
ATP2B2
SLC6A11
PRKAR2A
GOLGB1
USP17L11,USP17L18,USP17L20
ZNF827
MAP3K1
KIF3A
PCDHAC2
CAMK2A
CAMK2A
HIST1H2AD
TRIM10
VWDE(NM_001135924:exon15:c.3054+2T>C)
FLNC
NOS3
LPL
PTK2B
NRG1
LRP12
ANGPT1
ENDOD1
CDON
COL2A1
ITGA5(NM_002205:exon20:c.1915-1G>C)
BRCA2
BRCA2
ARHGAP5
NFKBIA
MAP2K1
NTRK3
CACNA1H
SLX4
RNF213
PKN1
STK4
	RUNX1
OTUD5
L1CAM
2
ASH1L	PT ID 8
HHIPL2
LOXL3
NPAS2
ANKRD28(NM_015199:exon10:c.907-2->C,NM_001195098:exon10:c.445-2->C,NM_001195099:exon8:c.445-2->C)
MYLK
CYP3A43
XKR4
TLE4
NYNRIN
SMG6
TP53
KCNQ2
2
APOB	PT ID 11
	SF3B1
POLR1A
CD28
PIK3CA
MUC4
MUC4
MUC4
IL6ST
KLHL32
DDC
E2F5
STAM
NRP1
PKD2L1(NM_001253837:exon5:c.590+1G>A,NM_016112:exon5:c.731+1G>A)
DYNC2H1
KIF21A
TAOK3
TLN2
TP53
CYB5A
CBS
2
EEF1A1	PT ID 15
SEC24C
POU2AF1(NM_006235:exon5:c.191-1->A)
VWF
CSH1
LAMA1
	ZNF521
SLMO2
2
MYOM3	PT ID 46
GLIS1
ZNF326
ADAM15
OR10R2
RC3H1
TPR
	ALK
MPHOSPH10
CCNT2
ACTL6A
TFRC
TFRC
C4orf33
TARS
NDUFS4
RAPGEF6
ARHGAP26
SLIT3
NUP153
HIST1H2BM
TNXB
BRD2
	DAXX
GLTSCR1L
MUT
HTR1E
DSE
MAP3K5
	ECT2L
SHPRH
MAP3K4
AKAP9
	PCM1
PLAT
PLAT
TCEA1(NM_201437:exon4:c.170-1G>C,NM_006756:exon5:c.233-1G>C)
C8G
VIM
CACNB2
APBB1IP
PRKG1
BICC1
CCDC6
	NUMA1
GDPD4
DYNC2H1
NPAT
FKBP4
SLC2A3
MED21
FGD4
LRP1
POLE
RFC3
MYCBP2
KNSTRN
CYP19A1
TLN2
ADAMTSL3(NM_207517:exon25:c.4157-1G>C)
DET1
MYH8
MAP2K4
CACNA1G
AXIN2
FASN
POLI
GRIN2D
RBL1
	RUNX1
	RUNX1
RFPL3
POLA1
COL4A5
PTCHD2
TRIM33
REV1
SERPINI2
DGKG
LRAT
CCNH
UNC5A
	ROS1
PIK3CG
WNT16
DCTN3
	CTNNA3
DMBT1
RIC8A
FOLH1
PDE2A
	BRCA2
SHC4
	TP53
CHD3
SARM1
SMAD4
LILRB5
ACTR5
STK4
TPTE
MAPK1
DNAL4
SMC1B
TLR7
MSN
2
IFI16	PT ID 123
BIRC6
BCL2L11
KIAA2018
TAAR1
CHST12
ABCA13
FZD3
C8orf44-SGK3,SGK3
SLC44A1
PRCP
WNK1
SUPT16H(NM_007192:exon5:c.331-1G>A)
PPP2R3C
	SOS2
TCEB2
MAOB
CHRM2
